# Supplementary material for: Alteration of salivary Streptococcus is associated with statin therapy in older adults: a cohort study
Source: Front Pharmacol. 2025 Apr 7;16:1455753. doi: 10.3389/fphar.2025.1455753 (PMC12010438; doi:10.3389/fphar.2025.1455753)
Supplement: Supplementary file 2 [file Table1.xlsx]

## Sheet: Supplementary table 1
Supplementary table 1. Drug category classification of the prescribed drugs based on mode of action.
Drug category	Types	Main target diseases
Central nervous system (CNS) drugs	Non-benzodiazepine (BZD) hypnotics, BZD receptor agonist, lithium carbonate, levodopa/dopa-decarboxylase inhibitor (DCI)	Insomnia, depression, Parkinson's disease
Peripheral nervous system via neurotransmitters (PNS-N) drugs	Histaminergic (H1/H2/H3 receptor antagonists), adrenergic (α1/αβ/β1 receptor antagonists, long-acting β2-agonist, neurotropin), cholinergic (propiverine hydrochloride), serotonin receptor agonist	Allergy, gastrointestinal dysfunction, hypertension, chronic obstructive pulmonary disease (COPD), dysuria, pollakisuria, nerve pain
Peripheral nervous system via voltage-gated ion channels (PNS-V) drug	Mirogabalin besilate	Neuropathic pain
Arachidonate cascade regulators	Cyclooxygenase-2 (COX-2) inhibitors (acetaminophen, nonsteroidal antiinflammatory drugs [NSAIDs]), COX-1 inhibitor, leukotriene receptor antagonist, prostaglandin E1 (PGE1) derivative	Pain, allergy, dyslipidemia, cardiovascular disease
Steroid	-	Autoimmune disease, allergy, asthma
Renin-angiotensin-aldosterone system (RAAS)-targeting drugs	Angiotensin-converting enzyme (ACE) inhibitor, angiotensin receptor antagonist (ARB), mineralocorticoid receptor antagonist	Cardiovascular disease
Voltage-gated ion channel-targeting drugs	Dihydropyridine calcium channel blockers, potassium channel opener and blockers, sodium channel blocker, sulfonylurea	Cardiovascular disease, diabetes
Transporter/symporter inhibitors	Loop and thiazide diuretics, sodium-glucose transporter 2 (SGLT2) inhibitor, cholesterol-absorption inhibitor, selective urate reabsorption inhibitor	Hypertension, diabetes, dyslipidemia, hyperuricemia
Isosorbide	-	Cardiovascular disease, diuresis
Dipeptidyl-peptidase 4 (DPP-4) inhibitor	-	Diabetes
Metformin	-	Diabetes
Statins	-	Dyslipidemia
Ion-exchange resins	Anion- and cation exchangers	Dyslipidemia, hyperkalemia
Fibrate	-	Dyslipidemia
Anticoagulants	Factor Xa inhibitor, warfarin potassium	Cardiovascular disease
ATP-ADP-cAMP pathway regulators	P2Y12 adenosine diphosphate receptor inhibitor, phosphodiesterase 3 (PDE3) inhibitor, adenosine triphosphate disodium hydrate	Cardiovascular disease, dizziness
Xanthine oxidase inhibitors	-	Hyperuricemia
Proton pump inhibitors (PPIs)	-	Gastrointestinal ulceration
Bronchodilator	Ambroxol hydrochloride	Chronic bronchitis, asthma
Thyroid hormone	Thyroid hormone preparation	Hypothyroidism
Bisphosphonates	-	Osteoporosis
Estrogen receptor agonist/antagonists (ERAAs)	Selective estrogen receptor modulator, aromatase inhibitor	Osteoporosis, breast cancer
Vitamins	D3, B2, B6, B12	Osteoporosis, hypocalcemia, undernutrition
Cathartics	Irritant, saline	Constipation
Probiotics	Bifidobacterium	Abdominal pain
Kampo	-	Ill health

## Sheet: Supplementary table 2
Supplementary table 2A. Explained variance of distance based redundancy analysis (db-RDA; unweighted UniFrac distance) in 26 drug categories on the salivary microbiome.
	db-RDA					stepwise db-RDA
Covariates	Df	SumOfSqs	F	Pr(>F)	q-value	Individual Adj.R2	AIC	F	p-value	q-value
Bisphosphonates	1	0.117627	1.18877	0.209558	0.610425	0.0235451	140.237	2.6879	0.001	0.029
Central nervous system (CNS) drugs	1	0.205344	2.07526	0.00719856	0.208758	0.0134557
Statins	1	0.111724	1.12911	0.24915	0.610425	0.00890961
Q_Denture	1	0.163841	1.65582	0.0313937	0.455209	0.00866842
Q_Toothbrushing	1	0.123154	1.24463	0.167367	0.610425	0.00817633
Vitamins	1	0.0965709	0.975973	0.458108	0.699218	0.00234261
Anticoagulants	1	0.103661	1.04763	0.339732	0.612744	0.00213006
BMI	1	0.110192	1.11363	0.280144	0.610425	0.0016483
Peripheral nervous system via neurotransmitters (PNS-N) drugs	1	0.14434	1.45874	0.0731854	0.530594	0.00129007
Sex	1	0.124741	1.26067	0.15077	0.610425	0.00106768
Dosage form	1	0.10228	1.03367	0.362328	0.612744	0.000937518
Q_Oral dryness	1	0.0911008	0.92069	0.54769	0.790817	0.00055052
Q_Smoking	1	0.101105	1.0218	0.380324	0.612744	0.00050886
Renin-angiotensin-aldosterone system (RAAS)-targeting drugs	1	0.125619	1.26954	0.152569	0.610425	0.000384743
Kampo	1	0.107533	1.08676	0.306539	0.610425	4.57908e-05
Drug number	1	0.118922	1.20186	0.192761	0.610425	-0.00122966
MMSE	1	0.107649	1.08794	0.306539	0.610425	-0.00150994
Dipeptidyl-peptidase 4 (DPP-4) inhibitors	1	0.107301	1.08441	0.315737	0.610425	-0.00153849
Transporter/Symporter inhibitors	1	0.0855999	0.865096	0.628874	0.790817	-0.00158489
Q_Alcohol	1	0.0858058	0.867177	0.645671	0.790817	-0.00191132
Probiotics	1	0.115753	1.16983	0.238552	0.610425	-0.00198182
ATP-ADP-cAMP pathway regulators	1	0.0848116	0.857129	0.654469	0.790817	-0.00208681
Proton pump inhibitors (PPIs)	1	0.147704	1.49273	0.0679864	0.530594	-0.0022111
HDS.R	1	0.0774938	0.783174	0.780444	0.870495	-0.00276724
Arachidonate cascade regulators	1	0.0856499	0.865602	0.622276	0.790817	-0.00284459
Voltage-gated ion channel-targeting drugs	1	0.0618033	0.624601	0.970806	0.970806	-0.00294578
Xanthine oxidase inhibitors	1	0.0784372	0.792708	0.752649	0.870495	-0.00346901
Q_Dentral treatment	1	0.0712712	0.720287	0.875825	0.940701	-0.00449714
Age	1	0.0656308	0.663284	0.940212	0.970806	-0.00521891
Supplementary table 2B. Explained variance of db-RDA (weighted UniFrac distance) in 26 drug categories on the salivary microbiome.
	db-RDA					stepwise db-RDA
Covariates	Df	SumOfSqs	F	Pr(>F)	q-value	Individual Adj.R2	AIC	F	p-value	q-value
Statins	1	0.123459	2.49909	0.0517896	0.375475	0.0326237	94.3686	3.36067	0.014	0.2175
Q_Toothbrushing	1	0.0434695	0.879919	0.460108	0.716157	0.0157869
Transporter/Symporter inhibitors	1	0.0953449	1.92999	0.106779	0.516097	0.0144451
Central nervous system (CNS) drugs	1	0.104065	2.1065	0.0815837	0.473185	0.013971
Kampo	1	0.0521849	1.05634	0.340532	0.680011	0.0136527
ATP-ADP-cAMP pathway regulators	1	0.0754876	1.52803	0.182963	0.589549	0.00840713
MMSE	1	0.0581777	1.17764	0.284743	0.680011	0.00526286
Q_Oral dryness	1	0.0401624	0.812974	0.493901	0.716157	0.0047325
Proton pump inhibitors (PPIs)	1	0.159072	3.21997	0.0195961	0.276411	0.00269717	93.1891	3.1144	0.015	0.2175
Sex	1	0.0763266	1.54502	0.172965	0.589549	0.00259144
Dosage form	1	0.0661208	1.33843	0.229154	0.663176	0.00229513
Vitamins	1	0.14721	2.97985	0.0237952	0.276411	0.00153504
Xanthine oxidase inhibitors	1	0.0230231	0.466037	0.777045	0.834818	0.000579762
Arachidonate cascade regulators	1	0.0815978	1.65172	0.160768	0.589549	0.000494685
Q_Dentral treatment	1	0.0231254	0.468108	0.777245	0.834818	-3.88187e-05
Renin-angiotensin-aldosterone system (RAAS)-targeting drugs	1	0.0532511	1.07792	0.334133	0.680011	-0.00151221
BMI	1	0.0419224	0.848601	0.466107	0.716157	-0.00238866
HDS.R	1	0.0323999	0.655845	0.612677	0.80762	-0.00301006
Q_Denture	1	0.041588	0.841833	0.473705	0.716157	-0.0037466
Probiotics	1	0.139089	2.81546	0.0285943	0.276411	-0.00445005
Voltage-gated ion channel-targeting drugs	1	0.0425973	0.862263	0.463507	0.716157	-0.00447368
Age	1	0.032721	0.662346	0.609078	0.80762	-0.00575311
Anticoagulants	1	0.0517225	1.04698	0.35173	0.680011	-0.00614649
Bisphosphonates	1	0.0155316	0.314393	0.906219	0.925815	-0.00715251
Dipeptidyl-peptidase 4 (DPP-4) inhibitors	1	0.0251187	0.508458	0.745251	0.834818	-0.0089545
Peripheral nervous system via neurotransmitters (PNS-N) drugs	1	0.02383	0.482372	0.766447	0.834818	-0.00912056
Drug number	1	0.0264354	0.535109	0.715657	0.834818	-0.00923149
Q_Smoking	1	0.0635464	1.28632	0.25155	0.663176	-0.00995778
Q_Alcohol	1	0.0141883	0.287202	0.925815	0.925815	-0.0111105
Supplementary table 2C. Explained variance of db-RDA (at the genus level) in 26 drug categories on the salivary microbiome.
	db-RDA					stepwise db-RDA
Covariates	Df	SumOfSqs	F	Pr(>F)	q-value	Individual Adj.R2	AIC	F	p-value	q-value
Statins	1	0.213797	1.75844	0.0929814	0.505466	0.0529407	1070.4	4.91301	0.004	0.116
Transporter/Symporter inhibitors	1	0.211112	1.73636	0.0893821	0.505466	0.0155808
Q_Toothbrushing	1	0.0941101	0.774038	0.602679	0.861128	0.0131128
Arachidonate cascade regulators	1	0.171379	1.40956	0.180764	0.655269	0.0100283
Kampo	1	0.113918	0.936952	0.461308	0.798876	0.00769013
Proton pump inhibitors (PPIs)	1	0.30204	2.48422	0.0193961	0.505466	0.00723845
Central nervous system (CNS) drugs	1	0.203668	1.67513	0.104579	0.505466	0.00540348
Dosage form	1	0.176085	1.44827	0.161368	0.655269	0.00405065
Q_Oral dryness	1	0.0920912	0.757433	0.618476	0.861128	0.00390342
ATP-ADP-cAMP pathway regulators	1	0.143072	1.17674	0.290342	0.798876	0.00301446
Renin-angiotensin-aldosterone system (RAAS)-targeting drugs	1	0.126111	1.03724	0.366927	0.798876	0.00142767
Q_Dentral treatment	1	0.0704305	0.579278	0.806639	0.861128	0.00072462
Xanthine oxidase inhibitors	1	0.102441	0.842557	0.540892	0.861128	-0.000560338
HDS.R	1	0.0766179	0.630168	0.758248	0.861128	-0.00383257
Probiotics	1	0.266674	2.19334	0.034993	0.505466	-0.00387928
Vitamins	1	0.229274	1.88573	0.0661868	0.505466	-0.00395203
MMSE	1	0.131126	1.07849	0.35033	0.798876	-0.00517482
Q_Denture	1	0.115108	0.94674	0.436513	0.798876	-0.00541919
Voltage-gated ion channel-targeting drugs	1	0.0762917	0.627485	0.762048	0.861128	-0.00578969
Sex	1	0.134741	1.10822	0.314537	0.798876	-0.00598558
Age	1	0.0853135	0.701688	0.681664	0.861128	-0.00700088
Dipeptidyl-peptidase 4 (DPP-4) inhibitors	1	0.0687852	0.565745	0.831434	0.861128	-0.00758656
Q_Alcohol	1	0.0507625	0.417513	0.94821	0.94821	-0.00946663
BMI	1	0.112668	0.926671	0.453709	0.798876	-0.00994051
Peripheral nervous system via neurotransmitters (PNS-N) drugs	1	0.0874112	0.718941	0.657469	0.861128	-0.0101229
Bisphosphonates	1	0.0677807	0.557484	0.827035	0.861128	-0.0103423
Q_Smoking	1	0.149917	1.23304	0.256749	0.798876	-0.0103709
Anticoagulants	1	0.110756	0.910948	0.468306	0.798876	-0.0117012
Drug number	1	0.0769677	0.633045	0.762847	0.861128	-0.0120593

## Sheet: Supplementary table 3
Supplementary table 3. MaAsLin2 coefficients of multivariate analyses adjusted for confounders (age, sex, and each prescribed drug) on the salivary microbiome.
Genera	metadata	value	coef	stderr	P-value	Q-value
Streptococcus	Statin	User	-0.434394	0.115445	0.000380392	0.0117922
Lachnoanaerobaculum	Statin	User	1.35166	0.417493	0.00200161	0.0209928
Oribacterium	Statin	User	1.16798	0.360097	0.00203156	0.0209928
Solobacterium	Statin	User	1.23466	0.453219	0.00842248	0.0652743
Neisseria	Statin	User	1.37789	0.589145	0.0226567	0.140472
Haemophilus	Statin	User	1.178	0.521843	0.0275943	0.142571
Veillonella	Statin	User	0.591985	0.28251	0.040771	0.180557
Prevotella	Statin	User	0.631696	0.339819	0.0678845	0.241647
Campylobacter	Statin	User	0.613035	0.332605	0.0701555	0.241647
Capnocytophaga	Statin	User	0.671473	0.395456	0.0946102	0.293292
Lactobacillus	Statin	User	-1.1373	0.693054	0.105938	0.298552
Fusobacterium	Statin	User	0.663314	0.423483	0.122793	0.317216
Porphyromonas	Statin	User	0.634824	0.467861	0.180391	0.397253
Schaalia	Statin	User	0.396975	0.290211	0.176565	0.397253
Atopobium	Statin	User	0.604305	0.458143	0.192219	0.397253
Leptotrichia	Statin	User	0.592813	0.485035	0.226531	0.438904
Treponema	Statin	User	-0.541145	0.550249	0.329375	0.600626
Gemella	Statin	User	-0.236245	0.264982	0.376596	0.601796
Corynebacterium	Statin	User	-0.47681	0.548214	0.388255	0.601796
Peptostreptococcus	Statin	User	0.530816	0.578374	0.362498	0.601796
Parvimonas	Statin	User	-0.51883	0.636849	0.418647	0.618003
Abiotrophia	Statin	User	0.553331	0.796566	0.490087	0.690577
Rothia	Statin	User	-0.129736	0.209007	0.537097	0.723913
Selenomonas	Statin	User	0.271879	0.543931	0.619081	0.799647
Alloprevotella	Statin	User	-0.209932	0.679587	0.758529	0.9044
Centipeda	Statin	User	0.200656	0.6235	0.748709	0.9044
Granulicatella	Statin	User	0.00465303	0.223955	0.983497	0.994681
Actinomyces	Statin	User	0.0348815	0.483823	0.942777	0.994681
G_undefined_Clostridiales Family XIII. Incertae Sedis	Statin	User	-0.0168362	0.371872	0.96405	0.994681
Lautropia	Statin	User	0.00409615	0.611857	0.994681	0.994681
Catonella	Statin	User	-0.0601173	0.532352	0.910481	0.994681
Solobacterium	Transporter/symporter inhibitors	User	1.84487	0.663709	0.00722564	0.223995
Streptococcus	Transporter/symporter inhibitors	User	-0.214923	0.164166	0.195472	0.419525
Prevotella	Transporter/symporter inhibitors	User	1.07582	0.487458	0.0311821	0.419525
Veillonella	Transporter/symporter inhibitors	User	0.701334	0.41893	0.0994916	0.419525
Granulicatella	Transporter/symporter inhibitors	User	0.38138	0.322435	0.241553	0.419525
Gemella	Transporter/symporter inhibitors	User	0.690333	0.391285	0.0830049	0.419525
Fusobacterium	Transporter/symporter inhibitors	User	0.82868	0.626823	0.19114	0.419525
Leptotrichia	Transporter/symporter inhibitors	User	1.0951	0.704553	0.125402	0.419525
Schaalia	Transporter/symporter inhibitors	User	0.542833	0.412883	0.193708	0.419525
Actinomyces	Transporter/symporter inhibitors	User	1.13376	0.695336	0.108144	0.419525
Lachnoanaerobaculum	Transporter/symporter inhibitors	User	0.67206	0.604334	0.270661	0.419525
Capnocytophaga	Transporter/symporter inhibitors	User	0.757931	0.578866	0.195332	0.419525
Oribacterium	Transporter/symporter inhibitors	User	0.793326	0.523229	0.134995	0.419525
Abiotrophia	Transporter/symporter inhibitors	User	1.8595	1.17463	0.118614	0.419525
G_undefined_Clostridiales Family XIII. Incertae Sedis	Transporter/symporter inhibitors	User	0.870121	0.53322	0.108048	0.419525
Alloprevotella	Transporter/symporter inhibitors	User	1.24401	0.977232	0.207851	0.419525
Parvimonas	Transporter/symporter inhibitors	User	1.13004	0.921062	0.224671	0.419525
Peptostreptococcus	Transporter/symporter inhibitors	User	1.24697	0.840535	0.142996	0.419525
Atopobium	Transporter/symporter inhibitors	User	0.763331	0.673937	0.261927	0.419525
Centipeda	Transporter/symporter inhibitors	User	-1.0254	0.893731	0.255713	0.419525
Porphyromonas	Transporter/symporter inhibitors	User	0.705687	0.703532	0.319926	0.472272
Corynebacterium	Transporter/symporter inhibitors	User	-0.75564	0.803979	0.35098	0.494562
Rothia	Transporter/symporter inhibitors	User	-0.256477	0.305425	0.404282	0.544902
Selenomonas	Transporter/symporter inhibitors	User	0.501399	0.803628	0.535035	0.673406
Catonella	Transporter/symporter inhibitors	User	0.479854	0.784474	0.543069	0.673406
Haemophilus	Transporter/symporter inhibitors	User	0.304322	0.771364	0.694589	0.828164
Neisseria	Transporter/symporter inhibitors	User	0.235541	0.850352	0.78276	0.881896
Campylobacter	Transporter/symporter inhibitors	User	-0.108901	0.49084	0.825167	0.881896
Lautropia	Transporter/symporter inhibitors	User	-0.226353	0.904534	0.803233	0.881896
Lactobacillus	Transporter/symporter inhibitors	User	-0.152887	1.02473	0.881896	0.881896
Treponema	Transporter/symporter inhibitors	User	0.133717	0.795461	0.867074	0.881896
Streptococcus	Statin+RAAS-targeting drugs	User	-0.246532	0.173598	0.160699	0.838513
Neisseria	Statin+RAAS-targeting drugs	User	1.30642	0.830843	0.121662	0.838513
Haemophilus	Statin+RAAS-targeting drugs	User	1.11684	0.713816	0.122899	0.838513
Porphyromonas	Statin+RAAS-targeting drugs	User	0.644148	0.651614	0.326805	0.838513
Leptotrichia	Statin+RAAS-targeting drugs	User	0.72467	0.65673	0.284779	0.838513
Lachnoanaerobaculum	Statin+RAAS-targeting drugs	User	0.770157	0.591811	0.197998	0.838513
Capnocytophaga	Statin+RAAS-targeting drugs	User	0.483577	0.537442	0.371742	0.838513
Oribacterium	Statin+RAAS-targeting drugs	User	0.569426	0.550072	0.304953	0.838513
Abiotrophia	Statin+RAAS-targeting drugs	User	0.940351	1.08093	0.38776	0.838513
G_undefined_Clostridiales Family XIII. Incertae Sedis	Statin+RAAS-targeting drugs	User	-0.600613	0.515323	0.248486	0.838513
Campylobacter	Statin+RAAS-targeting drugs	User	0.784321	0.444921	0.0828571	0.838513
Solobacterium	Statin+RAAS-targeting drugs	User	0.788349	0.635272	0.219357	0.838513
Lactobacillus	Statin+RAAS-targeting drugs	User	-0.788682	0.942036	0.405732	0.838513
Corynebacterium	Statin+RAAS-targeting drugs	User	-0.848023	0.736595	0.254041	0.838513
Catonella	Statin+RAAS-targeting drugs	User	1.027	0.711912	0.15424	0.838513
Veillonella	Statin+RAAS-targeting drugs	User	0.325695	0.413958	0.434785	0.842397
Prevotella	Statin+RAAS-targeting drugs	User	-0.145945	0.464643	0.755428	0.85263
Rothia	Statin+RAAS-targeting drugs	User	0.0686089	0.284585	0.811626	0.85263
Granulicatella	Statin+RAAS-targeting drugs	User	0.115482	0.311499	0.712406	0.85263
Gemella	Statin+RAAS-targeting drugs	User	-0.127023	0.381402	0.740947	0.85263
Fusobacterium	Statin+RAAS-targeting drugs	User	0.164853	0.586016	0.77942	0.85263
Schaalia	Statin+RAAS-targeting drugs	User	0.137993	0.426481	0.747624	0.85263
Alloprevotella	Statin+RAAS-targeting drugs	User	-0.229746	0.920153	0.804103	0.85263
Parvimonas	Statin+RAAS-targeting drugs	User	-0.395403	0.882507	0.65701	0.85263
Lautropia	Statin+RAAS-targeting drugs	User	-0.368474	0.826702	0.657356	0.85263
Peptostreptococcus	Statin+RAAS-targeting drugs	User	-0.486261	0.770955	0.53056	0.85263
Atopobium	Statin+RAAS-targeting drugs	User	0.404004	0.622326	0.518657	0.85263
Selenomonas	Statin+RAAS-targeting drugs	User	0.170929	0.739052	0.817872	0.85263
Treponema	Statin+RAAS-targeting drugs	User	-0.535534	0.777136	0.494017	0.85263
Centipeda	Statin+RAAS-targeting drugs	User	-0.192438	0.865816	0.825126	0.85263
Actinomyces	Statin+RAAS-targeting drugs	User	0.093659	0.654449	0.886929	0.886929
Veillonella	Statin+Voltage-gated ion channel-targeting drugs	User	0.673358	0.366912	0.0721239	0.552509
Gemella	Statin+Voltage-gated ion channel-targeting drugs	User	-0.526982	0.322885	0.108432	0.552509
Haemophilus	Statin+Voltage-gated ion channel-targeting drugs	User	1.03138	0.662486	0.12476	0.552509
Lachnoanaerobaculum	Statin+Voltage-gated ion channel-targeting drugs	User	1.0853	0.553116	0.0574735	0.552509
Campylobacter	Statin+Voltage-gated ion channel-targeting drugs	User	0.669186	0.415285	0.112251	0.552509
Parvimonas	Statin+Voltage-gated ion channel-targeting drugs	User	-1.21575	0.777019	0.123067	0.552509
Corynebacterium	Statin+Voltage-gated ion channel-targeting drugs	User	-1.36874	0.661978	0.0431058	0.552509
Neisseria	Statin+Voltage-gated ion channel-targeting drugs	User	1.10403	0.781884	0.163937	0.630189
Leptotrichia	Statin+Voltage-gated ion channel-targeting drugs	User	0.657574	0.607826	0.287329	0.630189
Oribacterium	Statin+Voltage-gated ion channel-targeting drugs	User	0.658956	0.502372	0.195192	0.630189
G_undefined_Clostridiales Family XIII. Incertae Sedis	Statin+Voltage-gated ion channel-targeting drugs	User	-0.523794	0.478225	0.27821	0.630189
Solobacterium	Statin+Voltage-gated ion channel-targeting drugs	User	0.611976	0.591503	0.30493	0.630189
Lactobacillus	Statin+Voltage-gated ion channel-targeting drugs	User	-0.910623	0.875024	0.302117	0.630189
Peptostreptococcus	Statin+Voltage-gated ion channel-targeting drugs	User	-0.801974	0.710909	0.263684	0.630189
Treponema	Statin+Voltage-gated ion channel-targeting drugs	User	-0.793175	0.698131	0.2611	0.630189
Streptococcus	Statin+Voltage-gated ion channel-targeting drugs	User	-0.158086	0.163623	0.337973	0.631727
Abiotrophia	Statin+Voltage-gated ion channel-targeting drugs	User	0.932191	0.981884	0.346431	0.631727
Selenomonas	Statin+Voltage-gated ion channel-targeting drugs	User	-0.53161	0.672803	0.432665	0.745146
Prevotella	Statin+Voltage-gated ion channel-targeting drugs	User	0.133509	0.440663	0.763426	0.842216
Rothia	Statin+Voltage-gated ion channel-targeting drugs	User	-0.0628802	0.259845	0.809608	0.842216
Granulicatella	Statin+Voltage-gated ion channel-targeting drugs	User	0.0979937	0.288983	0.736108	0.842216
Fusobacterium	Statin+Voltage-gated ion channel-targeting drugs	User	0.107119	0.535674	0.842216	0.842216
Porphyromonas	Statin+Voltage-gated ion channel-targeting drugs	User	0.203394	0.586947	0.73026	0.842216
Schaalia	Statin+Voltage-gated ion channel-targeting drugs	User	0.14879	0.3897	0.704145	0.842216
Actinomyces	Statin+Voltage-gated ion channel-targeting drugs	User	0.221972	0.604658	0.716146	0.842216
Capnocytophaga	Statin+Voltage-gated ion channel-targeting drugs	User	0.199355	0.50178	0.692531	0.842216
Alloprevotella	Statin+Voltage-gated ion channel-targeting drugs	User	-0.184271	0.857188	0.831047	0.842216
Lautropia	Statin+Voltage-gated ion channel-targeting drugs	User	-0.165734	0.757916	0.827671	0.842216
Atopobium	Statin+Voltage-gated ion channel-targeting drugs	User	0.313115	0.578094	0.590074	0.842216
Catonella	Statin+Voltage-gated ion channel-targeting drugs	User	-0.138172	0.659532	0.834799	0.842216
Centipeda	Statin+Voltage-gated ion channel-targeting drugs	User	-0.427723	0.790024	0.590763	0.842216
Streptococcus	Statin+Transporter/symporter inhibitors	User	-0.438185	0.281952	0.125321	0.40432
Prevotella	Statin+Transporter/symporter inhibitors	User	1.45456	0.829089	0.118322	0.40432
Rothia	Statin+Transporter/symporter inhibitors	User	-0.832703	0.468845	0.0807023	0.40432
Veillonella	Statin+Transporter/symporter inhibitors	User	1.02761	0.693341	0.143468	0.40432
Granulicatella	Statin+Transporter/symporter inhibitors	User	-1.11537	0.583341	0.0615121	0.40432
Leptotrichia	Statin+Transporter/symporter inhibitors	User	1.84235	1.10266	0.0999416	0.40432
Actinomyces	Statin+Transporter/symporter inhibitors	User	1.79769	1.0889	0.10388	0.40432
Lachnoanaerobaculum	Statin+Transporter/symporter inhibitors	User	2.23549	0.986754	0.0270327	0.40432
Alloprevotella	Statin+Transporter/symporter inhibitors	User	2.7854	1.50718	0.0694254	0.40432
Corynebacterium	Statin+Transporter/symporter inhibitors	User	-2.10421	1.24272	0.0955353	0.40432
Atopobium	Statin+Transporter/symporter inhibitors	User	1.56747	1.04958	0.140533	0.40432
Fusobacterium	Statin+Transporter/symporter inhibitors	User	1.11211	1.00201	0.27135	0.608412
Schaalia	Statin+Transporter/symporter inhibitors	User	0.721046	0.654169	0.274767	0.608412
Parvimonas	Statin+Transporter/symporter inhibitors	User	-1.90557	1.6648	0.259562	0.608412
Lautropia	Statin+Transporter/symporter inhibitors	User	-1.3438	1.41536	0.346094	0.710707
Solobacterium	Statin+Transporter/symporter inhibitors	User	1.17044	1.28144	0.366816	0.710707
Oribacterium	Statin+Transporter/symporter inhibitors	User	0.595969	0.934379	0.546794	0.813249
Abiotrophia	Statin+Transporter/symporter inhibitors	User	-1.41923	2.14763	0.512415	0.813249
G_undefined_Clostridiales Family XIII. Incertae Sedis	Statin+Transporter/symporter inhibitors	User	-0.590902	0.976585	0.548616	0.813249
Peptostreptococcus	Statin+Transporter/symporter inhibitors	User	-0.921702	1.53015	0.550911	0.813249
Centipeda	Statin+Transporter/symporter inhibitors	User	-0.854203	1.40885	0.546561	0.813249
Catonella	Statin+Transporter/symporter inhibitors	User	0.658254	1.2407	0.597653	0.842147
Selenomonas	Statin+Transporter/symporter inhibitors	User	0.570409	1.26246	0.653028	0.880168
Neisseria	Statin+Transporter/symporter inhibitors	User	-0.533896	1.36983	0.698133	0.901755
Gemella	Statin+Transporter/symporter inhibitors	User	-0.0661306	0.7145	0.926786	0.933306
Haemophilus	Statin+Transporter/symporter inhibitors	User	-0.111611	1.244	0.928805	0.933306
Porphyromonas	Statin+Transporter/symporter inhibitors	User	-0.256852	1.20765	0.835635	0.933306
Capnocytophaga	Statin+Transporter/symporter inhibitors	User	0.279942	0.993597	0.784645	0.933306
Campylobacter	Statin+Transporter/symporter inhibitors	User	0.186439	0.782845	0.812545	0.933306
Lactobacillus	Statin+Transporter/symporter inhibitors	User	0.136139	1.62009	0.933306	0.933306
Treponema	Statin+Transporter/symporter inhibitors	User	0.20894	1.24663	0.867465	0.933306
Veillonella	Statin+PPIs	User	1.65711	0.550328	0.00436028	0.0806745
Lachnoanaerobaculum	Statin+PPIs	User	2.39351	0.815143	0.00520481	0.0806745
Oribacterium	Statin+PPIs	User	1.82433	0.721015	0.0145334	0.150178
Actinomyces	Statin+PPIs	User	1.01206	0.656446	0.128312	0.662945
Parvimonas	Statin+PPIs	User	-1.99172	1.15604	0.102858	0.662945
Centipeda	Statin+PPIs	User	1.86135	1.07867	0.116945	0.662945
Neisseria	Statin+PPIs	User	1.63075	1.16245	0.172965	0.74807
Abiotrophia	Statin+PPIs	User	1.39831	1.08961	0.204615	0.74807
Campylobacter	Statin+PPIs	User	1.02175	0.501601	0.217182	0.74807
Streptococcus	Statin+PPIs	User	-0.237712	0.234712	0.319604	0.760606
Haemophilus	Statin+PPIs	User	0.717802	0.751698	0.343499	0.760606
Capnocytophaga	Statin+PPIs	User	0.62938	0.557673	0.263492	0.760606
Solobacterium	Statin+PPIs	User	0.73223	0.662019	0.273045	0.760606
Atopobium	Statin+PPIs	User	0.665078	0.643373	0.305443	0.760606
Alloprevotella	Statin+PPIs	User	-0.834311	0.934597	0.375775	0.776601
Leptotrichia	Statin+PPIs	User	0.571069	0.677554	0.402746	0.780321
Prevotella	Statin+PPIs	User	0.350883	0.608462	0.577101	0.796741
Gemella	Statin+PPIs	User	-0.180962	0.368968	0.642533	0.796741
Fusobacterium	Statin+PPIs	User	0.330863	0.596627	0.581412	0.796741
Porphyromonas	Statin+PPIs	User	0.480175	0.652293	0.464781	0.796741
Schaalia	Statin+PPIs	User	0.274868	0.532825	0.61062	0.796741
G_undefined_Clostridiales Family XIII. Incertae Sedis	Statin+PPIs	User	-0.419312	0.683789	0.546758	0.796741
Lautropia	Statin+PPIs	User	0.498265	0.843527	0.55707	0.796741
Lactobacillus	Statin+PPIs	User	-0.495603	0.986673	0.617263	0.796741
Catonella	Statin+PPIs	User	0.408423	0.73267	0.579454	0.796741
Peptostreptococcus	Statin+PPIs	User	-0.298766	0.805409	0.71196	0.821818
Selenomonas	Statin+PPIs	User	0.276328	0.75501	0.715777	0.821818
Rothia	Statin+PPIs	User	-0.0963252	0.291749	0.742437	0.821984
Granulicatella	Statin+PPIs	User	-0.0423565	0.375379	0.917627	0.974208
Corynebacterium	Statin+PPIs	User	-0.0301726	0.766562	0.968741	0.974208
Treponema	Statin+PPIs	User	-0.0246894	0.760061	0.974208	0.974208
PPIs, proton pump inhibitors; RAAS, renin-angiotensin-aldosteron system

## Sheet: Supplementary table 4
Supplementary table 4. MaAsLin2 coefficients, adjusted for confounders (age, sex, CNS drugs, transporter/symporter inhibitors, PPIs, and bisphosphonates), of the PICRUSt2-predicted MetaCyc pathways significantly associated with statin use on the salivary microbiome.
ID	Pathway	value	coef	stderr	P-value	Q-value
HSERMETANA-PWY	L-methionine biosynthesis III	User	0.325526	0.0709778	2.2617e-05	0.00742794
PPGPPMET-PWY	ppGpp metabolism	User	0.326689	0.0814408	0.000165398	0.00742794
PWY-1269	CMP-3-deoxy-D-manno-octulosonate biosynthesis	User	0.613647	0.159347	0.000285717	0.00742794
PWY-5845	superpathway of menaquinol-9 biosynthesis	User	0.497721	0.115677	6.81996e-05	0.00742794
PWY-5862	superpathway of demethylmenaquinol-9 biosynthesis	User	0.533775	0.125642	8.32857e-05	0.00742794
PWY-5896	superpathway of menaquinol-10 biosynthesis	User	0.497721	0.115677	6.81996e-05	0.00742794
PWY-6467	Kdo transfer to lipid IVA (four Kdo residues)	User	0.621834	0.159882	0.00025203	0.00742794
PWY-6969	TCA cycle V (2-oxoglutarate synthase)	User	0.303635	0.0789126	0.000302093	0.00742794
NAGLIPASYN-PWY	lipid IVA biosynthesis (E. coli)	User	0.57484	0.159659	0.000639776	0.00859213
NONMEVIPP-PWY	methylerythritol phosphate pathway I	User	0.328379	0.0908296	0.000609505	0.00859213
PWY-5121	superpathway of geranylgeranyl diphosphate biosynthesis II (via MEP)	User	0.25468	0.0716394	0.000737773	0.00859213
PWY-5464	superpathway of cytosolic glycolysis (plants), pyruvate dehydrogenase and TCA cycle	User	0.218161	0.0613397	0.000748583	0.00859213
PWY-5690	TCA cycle II (plants and fungi)	User	0.284444	0.0798843	0.00075094	0.00859213
PWY-5850	superpathway of menaquinol-6 biosynthesis	User	0.310285	0.0882034	0.000848081	0.00859213
PWY-6270	isoprene biosynthesis I	User	0.31334	0.0874639	0.000676117	0.00859213
PWY-7392	taxadiene biosynthesis (engineered)	User	0.238588	0.0688553	0.000986656	0.00859213
PWY-7560	methylerythritol phosphate pathway II	User	0.328379	0.0908296	0.000609505	0.00859213
PWY-8073	lipid IVA biosynthesis (P. putida)	User	0.57484	0.159659	0.000639776	0.00859213
PWY0-1241	ADP-L-glycero-β-D-manno-heptose biosynthesis	User	0.651742	0.188206	0.000981151	0.00859213
PYRIDNUCSAL-PWY	NAD salvage pathway I (PNC VI cycle)	User	0.233282	0.0671292	0.000960237	0.00859213
TCA	TCA cycle I (prokaryotic)	User	0.246403	0.0700955	0.000905845	0.00859213
PWY-5838	superpathway of menaquinol-8 biosynthesis I	User	0.362851	0.106984	0.00122595	0.0098939
FERMENTATION-PWY	mixed acid fermentation	User	0.192174	0.057141	0.00134957	0.00992263
PWY-6478	GDP-D-glycero-α-D-manno-heptose biosynthesis	User	0.975493	0.288743	0.00128779	0.00992263
PWY-7115	C4 photosynthetic carbon assimilation cycle, NAD-ME type	User	0.136367	0.0403219	0.00128504	0.00992263
PWY-7991	toxoflavin biosynthesis	User	0.216401	0.064328	0.00132275	0.00992263
PWY3O-4107	NAD salvage pathway V (PNC V cycle)	User	0.362444	0.107902	0.00135309	0.00992263
PWY-5659	GDP-mannose biosynthesis	User	0.269076	0.0800463	0.00139276	0.0100374
PANTO-PWY	phosphopantothenate biosynthesis I	User	0.218538	0.0666957	0.00174002	0.0108173
PWY-5840	superpathway of menaquinol-7 biosynthesis	User	0.337795	0.103036	0.00172812	0.0108173
PWY-5860	superpathway of demethylmenaquinol-6 biosynthesis I	User	0.301021	0.0916471	0.00173817	0.0108173
PWY-5861	superpathway of demethylmenaquinol-8 biosynthesis I	User	0.381348	0.115358	0.0016065	0.0108173
PWY-5897	superpathway of menaquinol-11 biosynthesis	User	0.353667	0.107549	0.00169034	0.0108173
PWY-5898	superpathway of menaquinol-12 biosynthesis	User	0.353667	0.107549	0.00169034	0.0108173
PWY-5899	superpathway of menaquinol-13 biosynthesis	User	0.353667	0.107549	0.00169034	0.0108173
PWY-5918	superpathway of heme b biosynthesis from glutamate	User	0.27788	0.084155	0.00160094	0.0108173
PWY0-781	aspartate superpathway	User	0.198499	0.0617189	0.00208472	0.0122734
PWY-5188	uroporphyrinogen-III I (from glutamate)	User	0.320414	0.100134	0.00217422	0.0126226
PWY-5189	uroporphyrinogen-III II (from glycine)	User	0.317225	0.100156	0.00239493	0.0135667
PWY-6168	flavin biosynthesis III (fungi)	User	0.238582	0.0753202	0.00240175	0.0135667
RIBOSYN2-PWY	flavin biosynthesis I (bacteria and plants)	User	0.195549	0.0618684	0.00245055	0.0136577
PWY66-399	gluconeogenesis III	User	0.226451	0.072695	0.00280302	0.0152174
THISYN-PWY	superpathway of thiamine diphosphate biosynthesis I	User	0.360749	0.115812	0.00280321	0.0152174
PWY-5097	L-lysine biosynthesis VI	User	0.17253	0.0556455	0.00290511	0.0153713
PWY-7761	NAD salvage pathway II (PNC IV cycle)	User	0.212834	0.0691503	0.00317765	0.0163982
PANTOSYN-PWY	superpathway of coenzyme A biosynthesis I (bacteria)	User	0.177026	0.0579347	0.00333237	0.016987
P221-PWY	octane oxidation	User	0.867136	0.285012	0.00348449	0.0175484
PWY-241	C4 photosynthetic carbon assimilation cycle, NADP-ME type	User	0.386497	0.129036	0.00397546	0.0195499
PWY-5837	2-carboxy-1,4-naphthoquinol biosynthesis	User	0.427238	0.143484	0.00420331	0.02043
P164-PWY	purine nucleobases degradation I (anaerobic)	User	0.405925	0.138736	0.00494887	0.0237773
MET-SAM-PWY	superpathway of S-adenosyl-L-methionine biosynthesis	User	0.253658	0.0917916	0.00757825	0.0340614
PYRIDNUCSYN-PWY	NAD de novo biosynthesis I	User	0.396286	0.143333	0.00752387	0.0340614
GLUCONEO-PWY	gluconeogenesis I	User	0.145531	0.0531259	0.00815981	0.0357531
NAD-BIOSYNTHESIS-II	NAD salvage pathway III (to nicotinamide riboside)	User	0.765739	0.280258	0.00821124	0.0357531
P4-PWY	superpathway of L-lysine, L-threonine and L-methionine biosynthesis I	User	0.112354	0.0412506	0.00849712	0.0362428
PWY-7316	dTDP-N-acetylviosamine biosynthesis	User	0.769181	0.282036	0.00844887	0.0362428
HEME-BIOSYNTHESIS-II	heme b biosynthesis I (aerobic)	User	0.196821	0.0739049	0.00994502	0.0412699
HOMOSER-METSYN-PWY	L-methionine biosynthesis I	User	0.259403	0.0974801	0.00997193	0.0412699
METSYN-PWY	L-methionine biosynthesis I	User	0.205005	0.077552	0.010448	0.0417355
PWY-5347	superpathway of L-methionine biosynthesis (transsulfuration)	User	0.194199	0.0734355	0.0104197	0.0417355
PWY-724	superpathway of L-lysine, L-threonine and L-methionine biosynthesis II	User	0.116592	0.0442406	0.0106455	0.0419795
ARG+POLYAMINE-SYN	superpathway of arginine and polyamine biosynthesis	User	0.297124	0.113483	0.0111868	0.0437017
CALVIN-PWY	Calvin-Benson-Bassham cycle	User	0.0883709	0.0342762	0.0123626	0.0469778
P23-PWY	reductive TCA cycle I	User	0.247754	0.0958834	0.0122761	0.0469778
COA-PWY	coenzyme A biosynthesis I (bacteria)	User	-0.0640676	0.016375	0.000234288	0.00742794
POLYISOPRENSYN-PWY	polyisoprenoid biosynthesis (E. coli)	User	-0.163665	0.0426456	0.000297619	0.00742794
PWY-2941	L-lysine biosynthesis II	User	-0.20576	0.0520009	0.000200906	0.00742794
PWY-5910	superpathway of geranylgeranyldiphosphate biosynthesis I (via mevalonate)	User	-0.275145	0.0717097	0.000298399	0.00742794
PWY-6313	serotonin degradation	User	-1.48592	0.381841	0.000287734	0.00742794
PWY-6609	adenine and adenosine salvage III	User	-0.177729	0.0450488	0.000205979	0.00742794
PWY-6859	all-trans-farnesol biosynthesis	User	-0.2285	0.058923	0.000260918	0.00742794
PWY-7790	UMP biosynthesis II	User	-0.0669197	0.0172102	0.000249021	0.00742794
PWY0-1297	superpathway of purine deoxyribonucleosides degradation	User	-0.230075	0.0590267	0.000241023	0.00742794
PWY-7237	myo-, chiro- and scyllo-inositol degradation	User	-0.354317	0.0933863	0.000343044	0.00754696
PWY-922	mevalonate pathway I (eukaryotes and bacteria)	User	-0.335529	0.0883739	0.00034023	0.00754696
PWY-6387	UDP-N-acetylmuramoyl-pentapeptide biosynthesis I (meso-diaminopimelate containing)	User	-0.0527567	0.0141057	0.000411896	0.0085024
PWY-7431	aromatic biogenic amine degradation (bacteria)	User	-1.35515	0.35992	0.000427154	0.0085024
COA-PWY-1	superpathway of coenzyme A biosynthesis III (mammals)	User	-0.0431864	0.0123967	0.000928695	0.00859213
FOLSYN-PWY	superpathway of tetrahydrofolate biosynthesis and salvage	User	-0.0561492	0.0159818	0.000863206	0.00859213
LACTOSECAT-PWY	lactose degradation I	User	-0.412083	0.118296	0.000971046	0.00859213
P161-PWY	acetylene degradation (anaerobic)	User	-0.256918	0.0726104	0.000776787	0.00859213
PEPTIDOGLYCANSYN-PWY	peptidoglycan biosynthesis I (meso-diaminopimelate containing)	User	-0.0488361	0.0138906	0.000842488	0.00859213
PWY-3841	folate transformations II (plants)	User	-0.0531968	0.0144285	0.000493856	0.00859213
PWY-6385	peptidoglycan biosynthesis III (mycobacteria)	User	-0.0520034	0.0143711	0.000607775	0.00859213
PWY-6386	UDP-N-acetylmuramoyl-pentapeptide biosynthesis II (lysine-containing)	User	-0.0471655	0.0135072	0.000907227	0.00859213
PWY-6470	peptidoglycan biosynthesis V (β-lactam resistance)	User	-0.127571	0.0360977	0.000779899	0.00859213
PWY-6612	superpathway of tetrahydrofolate biosynthesis	User	-0.0684393	0.0191942	0.000743293	0.00859213
PWY-6731	starch degradation III	User	-0.247366	0.0702184	0.000852418	0.00859213
PWY0-1298	superpathway of pyrimidine deoxyribonucleosides degradation	User	-0.175783	0.0479345	0.000511046	0.00859213
PWY0-1477	ethanolamine utilization	User	-0.256918	0.0726104	0.000776787	0.00859213
PWY0-881	superpathway of fatty acid biosynthesis I (E. coli)	User	-0.125629	0.0349071	0.000642263	0.00859213
PWY-7858	(5Z)-dodecenoate biosynthesis II	User	-0.177766	0.0514845	0.00101412	0.00865109
PWY-5686	UMP biosynthesis I	User	-0.0514814	0.01516	0.00119913	0.0098939
PWY-7791	UMP biosynthesis III	User	-0.0513505	0.0151593	0.00123082	0.0098939
GLYCOGENSYNTH-PWY	glycogen biosynthesis I (from ADP-D-Glucose)	User	-0.0917292	0.0280558	0.00176105	0.0108173
PWY-5973	cis-vaccenate biosynthesis	User	-0.0678981	0.0206733	0.00168699	0.0108173
PWY0-162	superpathway of pyrimidine ribonucleotides de novo biosynthesis	User	-0.0902659	0.0275713	0.00178563	0.0108173
1CMET2-PWY	folate transformations III (E. coli)	User	-0.0571257	0.0176056	0.00193963	0.0115824
UDPNAGSYN-PWY	UDP-N-acetyl-D-glucosamine biosynthesis I	User	-0.0960867	0.0309431	0.00289361	0.0153713
PWY-7234	inosine-5'-phosphate biosynthesis III	User	-0.0953682	0.0309757	0.00316036	0.0163982
PWY-5971	palmitate biosynthesis II (type II fatty acid synthase)	User	-0.0712483	0.0236701	0.00377897	0.0188049
PWY-6282	palmitoleate biosynthesis I (from (5Z)-dodec-5-enoate)	User	-0.0716589	0.0249388	0.00555972	0.0264087
GLCMANNANAUT-PWY	superpathway of N-acetylglucosamine, N-acetylmannosamine and N-acetylneuraminate degradation	User	-0.200083	0.0698127	0.00587401	0.027588
PWY-6151	S-adenosyl-L-methionine salvage I	User	-0.0744248	0.0265034	0.00668441	0.0307042
PWY-7664	oleate biosynthesis IV (anaerobic)	User	-0.0700569	0.0249334	0.00663015	0.0307042
FASYN-INITIAL-PWY	superpathway of fatty acid biosynthesis initiation	User	-0.0695946	0.0252633	0.00777725	0.034584
PWY-5265	peptidoglycan biosynthesis II (staphylococci)	User	-0.0940237	0.0349124	0.00933852	0.0394293
GLUCOSE1PMETAB-PWY	glucose and glucose-1-phosphate degradation	User	-0.0812414	0.0307055	0.0103941	0.0417355
PWY-I9	L-cysteine biosynthesis VI (reverse transsulfuration)	User	-0.0872576	0.0329999	0.0104838	0.0417355
PWY-6527	stachyose degradation	User	-0.0979312	0.0375114	0.0113681	0.0439988
CNS, central nervous system; PPIs, proton pump inhibitors

## Sheet: Supplementary table 5
Supplementary table 5. MaAsLin2 coefficients, adjusted for confounders (age, sex, CNS drugs, transporter/symporter inhibitors, PPIs, and bisphosphonates), of the PICRUSt2-predicted MetaCyc pathways significantly associated with obesity on the salivary microbiome of the statin users.
ID	Pathway	value	coef	stderr	P-value	Q-value
HOMOSER-METSYN-PWY	L-methionine biosynthesis I	Obese	0.331571	0.0866662	0.000816972	0.0449942
P221-PWY	octane oxidation	Obese	1.14832	0.303681	0.000966462	0.0449942
PWY-5497	purine nucleobases degradation II (anaerobic)	Obese	0.828308	0.205192	0.000605691	0.0449942
PWY-6353	purine nucleotides degradation II (aerobic)	Obese	0.899902	0.223459	0.000613279	0.0449942
PWY-7234	inosine-5'-phosphate biosynthesis III	Obese	-0.157565	0.0393644	0.000870839	0.0449942
PWY4FS-7	phosphatidylglycerol biosynthesis I	Obese	-0.16205	0.0387973	0.000484891	0.0449942
PWY4FS-8	phosphatidylglycerol biosynthesis II	Obese	-0.16205	0.0387973	0.000484891	0.0449942
SALVADEHYPOX-PWY	adenosine nucleotides degradation II	Obese	0.939169	0.241307	0.000834249	0.0449942
UDPNAGSYN-PWY	UDP-N-acetyl-D-glucosamine biosynthesis I	Obese	-0.172377	0.0406123	0.0005749	0.0449942
CNS, central nervous system; PPIs, proton pump inhibitors
